# Supplementary material for: A realistic assessment of methods for extracting gene/protein interactions from free text
Source: BMC Bioinformatics. 2009 Jul 28;10:233. doi: 10.1186/1471-2105-10-233 (PMC2723093; doi:10.1186/1471-2105-10-233)
Supplement: Additional file 1 — GPI Keywords. A text file containing the list of interaction keywords used by the Baseline(K) method. [file 1471-2105-10-233-S1.txt]

abolish
abolished
abolishes
abolishing
accompanied
accompanies
accompany
accompanying
acetylate
acetylated
acetylates
acetylating
activate
activated
activates
activating
adhere
adhered
adheres
adhering
affect
affected
affecting
affects
alter
altered
altering
alters
antagonise
antagonised
antagonises
antagonising
antagonize
antagonized
antagonizes
antagonizing
associate
associated
associates
associating
attenuate
attenuated
attenuates
attenuating
augment
augmented
augmenting
augments
bind
binding
binds
block
blocked
blocking
blocks
bound
cause
caused
causes
causing
change
changed
changes
changing
compete
competed
competes
competing
complex
complexed
complexes
complexing
contribute
contributed
contributes
contributing
control
controled
controling
controlled
controlling
controls
convert
converted
converting
converts
cooperate
cooperated
cooperates
cooperating
correlate
correlated
correlating
costimulate
co-stimulate
costimulated
co-stimulated
costimulating
co-stimulating
cripple
crippled
cripples
crippling
cross-react
cross-reacted
cross-reacting
cross-reacts
decrease
decreased
decreases
decreasing
decreasing 
degrade
degraded
degrades
degrading
depend
depended
depending
depends
dephosphorylate
dephosphorylated
dephosphorylates
dephosphorylating
depress
depressed
depresses
depressing
determine
determined
determines
determining
diminish
diminished
diminishes
diminishing
direct
directed
directing
directs
disrupt
disrupted
disrupting
disrupts
dissociate
dissociated
dissociating
dissociation
downregulate
down-regulate
downregulated
down-regulated
downregulates
down-regulates
downregulating
down-regulating
drive
driven
drives
driving
effect
effected
effecting
effects
elavating
elevate
elevated
elevates
elevating
eliminate
eliminated
eliminates
eliminating
engage
engaged
engages
engaging
enhance
enhanced
enhances
enhancing
express
expressed
expresses
expressing
facilitate
facilitates
facilitating
faciliteted
follow
followed
following
follows
form
formed
forms
fuse
fused
fuses
fusing
generate
generated
generates
generating
govern
governed
governing
governs
impact
impacted
impacting
impacts
impair
impaired
impairing
impairs
inactivate
inactivated
inactivates
inactivating
inactivation
increase
increased
increases
increasing
induce
induced
induces
inducing
influence
influenced
influences
influencing
inhibit
inhibited
inhibiting
inhibits
initiate
initiated
initiates
initiating
interact
interacted
interacting
interacts
involve
involved
involves
involving
lead
leading
leads
led
ligate
ligated
ligates
ligating
limit
limited
limiting
limits
link
linked
linking
links
mediate
mediated
mediates
mediating
mobilisation
mobilise
mobilised
mobilises
mobilising
mobilization
mobilize
mobilized
mobilizes
mobilizing
modified
modifies
modify
modifying
modulate
modulated
modulates
modulating
neutralise
neutralised
neutralises
neutralising
neutralize
neutralized
neutralizes
neutralizing
perturb
perturbed
perturbing
perturbs
phosphoryates
phosphorylate
phosphorylated
phosphorylates
phosphorylating
phospohorylated
potentiate
potentiated
potentiates
potentiating
prducing
precede
preceded
precedes
preceding
prevent
prevented
preventing
prevents
produce
produced
produces
producing
promote
promoted
promotes
promoting
raise
raised
raises
raising
reactivate
reactivated
reactivates
reactivating
recognise
recognised
recognises
recognisind
recognising
recognize
recognized
recognizes
recognizing
recruit
recruited
recruiting
recruits
reduce
reduced
reduces
reducing
regulate
regulated
regulates
regulating
repress
repressed
represses
repressing
require
required
requires
requiring
respond
responded
responding
responds
result
resulted
resulting
results
signal
signaled
signaling
signals
stimulate
stimulated
stimulates
stimulating
suppress
suppressed
suppresses
suppressing
synergise
synergised
synergises
synergising
synergize
synergized
synergizes
synergizing
target
targeted
targeting
targets
terminate
terminated
terminates
terminating
transactivate
trans-activate
transactivated
trans-activated
transactivates
trans-activates
transactivating
trans-activating
transcribe
transcribed
transcribes
transcribing
transform
transformed
transforming
transforms
trigger
triggered
triggering
triggers
upregulate
up-regulate
upregulated
up-regulated
upregulates
up-regulates
upregulating
up-regulating
