# Supplementary material for: A realistic assessment of methods for extracting gene/protein interactions from free text
Source: BMC Bioinformatics. 2009 Jul 28;10:233. doi: 10.1186/1471-2105-10-233 (PMC2723093; doi:10.1186/1471-2105-10-233)
Supplement: Additional file 2 — Baseline K Perl Script. A Perl script that implements the Baseline(K) method. To be used in conjunction with the keyverbs.txt file. Zipped PL file [file 1471-2105-10-233-S2.zip]

Archive with 1 entries (1 files):
- sup2.pl
