# Supplementary material for: A realistic assessment of methods for extracting gene/protein interactions from free text
Source: BMC Bioinformatics. 2009 Jul 28;10:233. doi: 10.1186/1471-2105-10-233 (PMC2723093; doi:10.1186/1471-2105-10-233)
Supplement: Additional file 2 — Baseline K Perl Script. A Perl script that implements the Baseline(K) method. To be used in conjunction with the keyverbs.txt file. Zipped PL file [file 1471-2105-10-233-S2.zip › sup2.pl]

#!/usr/bin/perl -w

use strict;

# This script attempts to extracts pairs of interacting genes/proteins
# from free text. 

# The script requires the following INPUT:-

# Parameter 1: the name of a file containing text in which the names
# of (putative) genes/proteins have been replaced by placeholders in 
# the format "Entityaaa", Entityaab", etc. and with one sentence per
# line.

# Parameter 2: the name of a file containing a list of interaction 
# verbs (an example list is available with this script)

# The script produces the following OUT:-

# A list of pairs of gene/protein names (in the form of the placeholders
# found in the input file) together with the interaction verb identified
# by the script.

# CHANGE THIS TO CHANGE ENTITY PLACEHOLDER FORMAT
my $entityPlaceholderStem = "Entity";

@ARGV == 2
    or die "Usage: baseline.pl <corpus file> <keyverb file>\n";

open CORPUS, $ARGV[0]
    or die "Cannot open the corpus file $ARGV[0]\n";

open VERBS, $ARGV[1]
    or die "Cannot open the verbs file $ARGV[1]\n";


# Read all verbs into a hash for speedy access
my %keyverbs;
while( defined(my $line = <VERBS>) )
{
   chomp $line;
   $keyverbs{ lc($line) } = 1;
}

close VERBS;


# Loop through corpus file, extracting words for each sentence

my $totalInteractions = 0;
while( defined(my $line = <CORPUS>) )
{
    
   my @sentenceWords = split / /, $line;
   my $revisedSentence = "";
  
   # Replace verbs with placeholders to handle multiple
   # occurrences of the same verb within a single sentence

   my $keyverbPlaceholderStem = "K_VERB_";
   my $keyverbCount = 0;
   my %placeholderToVerb;
   for (my $i = 0; $i < scalar(@sentenceWords); $i++)
   {
       my $currentWord = $sentenceWords[$i];
       if ( exists( $keyverbs{ lc($currentWord) } ) )
       {
	    my $thisPlaceholder = $keyverbPlaceholderStem . $keyverbCount; 
          $placeholderToVerb{$thisPlaceholder} = $sentenceWords[$i];
          $sentenceWords[$i] = $thisPlaceholder;
          $keyverbCount++;
       }

       $revisedSentence .= $sentenceWords[$i] . " ";
   }

   # Loop through keyverbs to see if there is a putative interaction
   # involving this verb (i.e. it occurs between 2 gene/protein names)

   my %interactions;
   for (my $i = 0; $i < $keyverbCount; $i++)
   { 
      if ($revisedSentence  =~ /
            (.*$entityPlaceholderStem[a-z]{3}.*)   # capture string with first entity
            ($keyverbPlaceholderStem$i)            # capture keyverb
            (.*$entityPlaceholderStem[a-z]{3}.*)   # capture string with second entity
         /x)
      {
         my $leftString = $1;
         my $thisKeyverbPlaceholder = $2;
         my $rightString = $3;

         my @leftEntities = $leftString =~ /$entityPlaceholderStem(.{3})/gms;
         my @rightEntities = $rightString =~ /$entityPlaceholderStem(.{3})/gms;

         for (my $j = 0; $j < scalar(@leftEntities); $j++)
         {
            for (my $k = 0; $k < scalar(@rightEntities); $k++)
            {
               unless (exists( $interactions{$leftEntities[$j] . "_" . $rightEntities[$k]} )) {
                  print $leftEntities[$j], " ", $placeholderToVerb{$thisKeyverbPlaceholder}, 
                        " ", $rightEntities[$k], "\n";

                  $totalInteractions++;
              }

               $interactions{ $leftEntities[$j] . "_" . $rightEntities[$k] }++;
            }
         }
      } 
   }
}
close(CORPUS);

print "\nTotal interactions found: $totalInteractions\n";
